# Supplementary material for: Analysis of vertically loaded piles considering crushing characteristics of crushed stones
Source: PLoS One. 2019 Jul 11;14(7):e0219003. doi: 10.1371/journal.pone.0219003 (PMC6622475; doi:10.1371/journal.pone.0219003)
Supplement: S1 File — (ZIP) [file pone.0219003.s001.zip]

Archive with 1 entries (1 files):
- S1 File. Data of all figures.xlsx
