# Supplementary material for: Analysis of vertically loaded piles considering crushing characteristics of crushed stones
Source: PLoS One. 2019 Jul 11;14(7):e0219003. doi: 10.1371/journal.pone.0219003 (PMC6622475; doi:10.1371/journal.pone.0219003)
Supplement: S1 File — (ZIP) [file pone.0219003.s001.zip › S1 File. Data of all figures.xlsx]

## Sheet: FIG9A
0	0
2963	2
5042	4
6569	6
7745	8
9489	12
9489	12
10173	14						--	--	--	--
10775	16						--	--	--	--
11311	18						--	--	--	--
11794	20						--	--	--	--
11954	22						--	--	--	--
							--	--	--	--
							--	--	--	--
							--	--	--	--
							--	--	--	--
							--	--	--	--

## Sheet: FIG9B
22.6568	0.2	92	0.2	125.361	0.2
36.9099	1.2	90.3318	1.2	113.032	1.2
34.9128	3.2	89.3786	3.2	114.806	3.2
19.4331	5	60.5678	5	99.7158	5
7.12408	7.8	25.769	7.8	53.8058	7.8
4.64712	10.6	18.7018	10.6	45.0816	10.6

## Sheet: FIG10
0	0
2000	0.336
4000	0.76126
6000	1.34354
8000	2.28058
10000	4.90723
10500	12.6562

## Sheet: FIG11
0	0	0	0	0	0
1000	0.14168	1000	0.14122	1000	0.14099
2000	0.30304	2000	0.30121	2000	0.29984
3000	0.49164	3000	0.48615	3000	0.48248
4000	0.71823	4000	0.70496	4000	0.69626
5000	0.99792	5000	0.96909	5000	0.95123
6000	1.35178	6000	1.29364	6000	1.25793
7000	1.80908	7000	1.69647	7000	1.63055
8000	2.41699	8000	2.20642	8000	2.08649
9000	3.29224	9000	2.87476	9000	2.65594
10000	4.83398	10000	3.82874	10000	3.40118
10850	11.3672	11000	5.5188	11000	4.4751
--	--	11850	12.6562	12000	6.41602
				12900	30.124

## Sheet: FIG12
0	0	0	0
0.001	34.0932	35.7985	36.8781
0.0015	46.508	49.9237	52.1424
0.002	56.5934	62.0106	65.6176
0.0025	64.7866	72.3533	77.5133
0.003	71.4426	81.2035	88.0146
0.0035	76.8498	88.7766	97.285
0.004	81.2425	95.2568	105.469
0.0045	84.811	100.802	112.693
0.005	87.71	105.547	119.071
0.0055	90.0651	109.607	124.701
0.006	91.9784	113.081	129.671
0.008	96.6543	122.638	144.37
0.01	98.6909	127.761	153.297
0.015	100.066	132.437	163.135
0.02	100.238	133.421	165.963
0.025	100.259	133.628	166.776
0.03	100.262	133.672	167.01

## Sheet: FIG13
0	72.8065	93.9678	95.8647	62.5418	90.1157	95.6871	54.4359	85.1209	94.9285
2	51.8514	85.7459	97.1321	41.9402	76.0361	94.357	35.1024	67.4035	89.6158
3.5	41.1604	76.7762	96.0149	32.5419	65.1799	89.8684	26.8513	56.0785	82.2247
5	33.6634	68.2958	93.4667	26.2372	56.2021	84.1655	21.4594	47.3887	74.6242
6.5	28.1667	60.8426	89.9946	21.738	48.9248	78.2164	17.6727	40.6582	67.6025
8	23.9798	54.4281	86.0326	18.3727	42.9931	72.4788	14.8708	35.338	61.3543
9.5	20.6899	48.9247	81.8814	15.7631	38.0993	67.1377	12.7149	31.0446	55.8636
11	18.0391	44.1856	77.7293	13.6812	34.0078	62.247	11.005	27.5146	51.0492
12.5	15.8585	40.0793	73.6863	11.9819	30.5437	57.8008	9.6158	24.5647	46.8182
14	14.1201	36.721	70.2426	10.6338	27.7464	54.1001	8.5169	22.2003	43.3496
15.5	63.4823	95.348	99.973	62.8946	94.5013	99.9107	62.498	93.9063	99.8328
17	62.0012	94.9646	99.9696	61.3886	94.0473	99.8994	60.9753	93.4026	99.8117
18.5	60.4373	94.5447	99.9657	59.7987	93.5501	99.8866	59.3678	92.851	99.7877

## Sheet: FIG14
0	100	100	100	100	100	100	100	100	100
2	96.8319	97.6421	98.3093	96.4983	97.1149	97.7774	96.2776	96.7164	97.3047
3.5	94.1131	95.2326	96.3868	93.6048	94.3366	95.3371	93.2753	93.6906	94.4677
5	91.2726	92.4545	93.9514	90.6348	91.2471	92.3619	90.2273	90.4058	91.1246
6.5	88.385	89.421	91.0616	87.6505	87.9614	88.9597	87.1865	86.971	87.4074
8	85.4938	86.2117	87.7787	84.6873	84.5546	85.2204	84.1827	83.4535	83.4139
9.5	82.6267	82.8841	84.1602	81.7675	81.0773	81.216	81.2342	79.898	79.2168
11	79.8026	79.4804	80.2575	78.9058	77.5659	77.0042	78.3531	76.3354	74.8709
12.5	77.0347	76.0326	76.1155	76.1126	74.0469	72.6315	75.5482	72.788	70.4186
14	74.3329	72.5654	71.7734	73.3957	70.5402	68.1352	72.8256	69.2726	65.893
15.5	58.615	60.8628	63.6073	57.819	58.9376	59.974	57.3443	57.7403	57.7377
17	43.2509	49.2053	55.4415	42.6022	47.3884	51.8136	42.2268	46.2671	49.5842
18.5	28.2605	37.5971	47.276	27.7653	35.8975	43.6542	27.4935	34.8588	41.4324

## Sheet: FIG15A
0	0	0	0	0	0
1000	0.14122	1000	0.14168	1000	0.14202
2000	0.30075	2000	0.30373	2000	0.30533
3000	0.48523	3000	0.49347	3000	0.49805
4000	0.7029	4000	0.72235	4000	0.73334
5000	0.96497	5000	1.00708	5000	1.03043
6000	1.2854	6000	1.37009	6000	1.41815
7000	1.68182	7000	1.84387	7000	1.93909
8000	2.17896	8000	2.48657	8000	2.677
9000	2.82349	9000	3.43872	9000	3.87085
10000	3.72437	10000	5.28076	10000	7.33887
11000	5.22949	10650	12.8906	10200	13.5938
12000	11.3672
12050	13.8281

## Sheet: FIG15B
0	100	100	100	100	100	100	100	100	100
2	96.8319	97.6421	98.3093	96.4983	97.1149	97.7774	96.2776	96.7164	97.3047
3.5	94.1131	95.2326	96.3868	93.6048	94.3366	95.3371	93.2753	93.6906	94.4677
5	91.2726	92.4545	93.9514	90.6348	91.2471	92.3619	90.2273	90.4058	91.1246
6.5	88.385	89.421	91.0616	87.6505	87.9614	88.9597	87.1865	86.971	87.4074
8	85.4938	86.2117	87.7787	84.6873	84.5546	85.2204	84.1827	83.4535	83.4139
9.5	82.6267	82.8841	84.1602	81.7675	81.0773	81.216	81.2342	79.898	79.2168
11	79.8026	79.4804	80.2575	78.9058	77.5659	77.0042	78.3531	76.3354	74.8709
12.5	77.0347	76.0326	76.1155	76.1126	74.0469	72.6315	75.5482	72.788	70.4186
14	74.3329	72.5654	71.7734	73.3957	70.5402	68.1352	72.8256	69.2726	65.893
15.5	58.615	60.8628	63.6073	57.819	58.9376	59.974	57.3443	57.7403	57.7377
17	43.2509	49.2053	55.4415	42.6022	47.3884	51.8136	42.2268	46.2671	49.5842
18.5	28.2605	37.5971	47.276	27.7653	35.8975	43.6542	27.4935	34.8588	41.4324

## Sheet: FIG16A
0	0	0	0
0.0005	19.3574	18.6637	18.2783
0.001	36.0382	33.58	32.2645
0.0015	50.4127	45.5013	42.9665
0.002	62.7996	55.0289	51.1555
0.0025	73.4739	62.6435	57.4215
0.003	82.6723	68.7292	62.2162
0.0035	90.5988	73.5929	65.8849
0.004	97.4293	77.4801	68.6922
0.0045	103.315	80.5867	70.8403
0.005	108.388	83.0696	72.4839
0.0055	112.759	85.054	73.7416
0.006	116.525	86.6399	74.704
0.0065	119.771	87.9074	75.4404
0.007	122.568	88.9204	76.0039
0.0075	124.978	89.73	76.435
0.008	127.055	90.377	76.7649
0.0085	128.845	90.8941	77.0174
0.009	130.388	91.3074	77.2105
0.0095	131.717	91.6377	77.3583
0.01	132.862	91.9017	77.4714
0.0105	133.849	92.1127	77.558
0.011	134.699	92.2813	77.6242
0.0115	135.432	92.4161	77.6749
0.012	136.064	92.5238	77.7136
0.0125	136.608	92.6098	77.7433
0.013	137.077	92.6786	77.766
0.0135	137.481	92.7336	77.7834
0.014	137.83	92.7776	77.7967
0.0145	138.13	92.8127	77.8068
0.015	138.388	92.8407	77.8146
0.0155	138.611	92.8632	77.8206
0.016	138.803	92.8811	77.8251
0.0165	138.969	92.8954	77.8286
0.017	139.111	92.9069	77.8313
0.0175	139.234	92.916	77.8333
0.018	139.34	92.9233	77.8349
0.0185	139.431	92.9292	77.8361
0.019	139.51	92.9339	77.837
0.0195	139.578	92.9376	77.8377
0.02	139.636	92.9406	77.8382
0.0205	139.686	92.943	77.8386
0.021	139.73	92.9449	77.8389
0.0215	139.767	92.9464	77.8392
0.022	139.799	92.9476	77.8394
0.0225	139.827	92.9486	77.8395
0.023	139.851	92.9494	77.8396
0.0235	139.872	92.95	77.8397
0.024	139.889	92.9505	77.8398
0.0245	139.905	92.9509	77.8398
0.025	139.918	92.9512	77.8398
0.0255	139.929	92.9515	77.8399
0.026	139.939	92.9517	77.8399
0.0265	139.948	92.9518	77.8399
0.027	139.955	92.9519	77.8399
0.0275	139.961	92.952	77.8399
0.028	139.966	92.9521	77.84
0.0285	139.971	92.9522	77.84
0.029	139.975	92.9523	77.84
0.0295	139.979	92.9523	77.84
0.03	139.982	92.9523	77.84

[truncated: 14 more sheets: FIG16B, FIG17, FIG18A, FIG18B, FIG19A, FIG19B, FIG20A, FIG20B, FIG21A, FIG21B, FIG22A, FIG22B, FIG23A, FIG23B]
